# Supplementary material for: Artificial Intelligence Models for the Detection and Quantification of Orthodontically Induced Root Resorption Using Cone-Beam Computed Tomography: A Systematic Review and Meta-Analysis
Source: Dent J (Basel). 2026 Feb 2;14(2):79. doi: 10.3390/dj14020079 (PMC12939481; doi:10.3390/dj14020079)
Supplement: Supplementary file 1 [file dentistry-14-00079-s001.zip]

Archive with 2 entries (2 files):
- dentistry-4112114-File S1.pdf
- dentistry-4112114-Supplementary Table S1.pdf
